# Supplementary material for: Comparative plastome analyses and evolutionary relationships of 25 East Asian species within the medicinal plant genus Scrophularia (Scrophulariaceae)
Source: Front Plant Sci. 2024 Sep 3;15:1439206. doi: 10.3389/fpls.2024.1439206 (PMC11411265; doi:10.3389/fpls.2024.1439206)
Supplement: Supplementary file 2 [file Table2.xlsx]

## Sheet: Sheet1
Supplementary Table 2. Sampling sources of 25 East Asian Scrophularia species.
NAME	COLLECTION NUMBER	NORTHERN LATITUDE	EAST LONGITUDE	LOCATION
S.alaschanica	PNLI20141141	38.59	105.92	Helankouzi Valley, Helan Mountains, Yinchuan City, Ningxia Hui Autonomous Region
S.amgunensis	PNLI20120056	45.306	127.565	Maoshan Town, Shangzhi City, Heilongjiang Province
S.buergeriana	0013575	41.796	123.459	Herbal Garden, Shenyang Pharmaceutical University, Shenyang City, Liaoning Province
S.chasmophila	Tsui735-1	27.84	99.74	Kangte Mine, Wengshui Township, Shangri-La County, Yunnan Province
S.delavayi	DAVE20070700	25.55	102.467	Luquan County, Kunming City, Yunnan Province
S.elatior	LP0808AL01	24.55	101.017	Xujiaba, Jingdong County, Yunnan Province
S.fargesii	LP150953	29.58	103.44	Jiulongyan, Huangwan Township, Emeishan City, Sichuan Province
S.henryi	JXJ20161001001	31.44	110.305	Muyu Town, Shennongjia Scenic Spot, Hubei Province
S.heucheriiflora	0554029	43.793	87.618	Urumqi City, Xinjiang Uyghur Autonomous Region
S.hypsophila	ZXX191536	25.03	98.45	Tengchong County, Yunnan Province
S.jinii	LP150472	31.81	110.48	Shicao Valley, Honghuoduo Village, Songbai Town, Shennongjia Forest District, Hubei Province
S.kakudensis	LP0907003	35.183	129.083	Korea Research Institute of Bioscience and Biotechnology
S.lijiangensis	LP0808YF01	27.6	100.2	Yufeng Temple, Lijiang City, Yunnan Province
S.mandarinorum	ZXX191314	29.89	91.27	Linzhou County, Tibet Autonomous Region
S.mapienensis	LP1109109	27.084	103.038	Yaoshan National Nature Reserve, Qiaojia County, Yunnan Province
S.modesta	LP0907642	33.983	109.05	Nanwutai Mountain, Chang'an District, Xi'an City, Shaanxi Province
S.moellendorffii	LP1107005-1	40.031	115.453	Dongling Mountain Scenic Spot, Mentougou District, Beijing
S.musashiensis	LP0907581	35.867	139.167	Shimo-Naguri, Hanno City, Saitama Prefecture, Japan
S.ningpoensis	20060603	29.083	120.55	Yaochuan Township, Pan'an County, Jinhua City, Zhejiang Province
S.spicata	LP08AN01	27.6	100.02	Annan Township, Shangri-La County, Yunnan Province
S.stylosa	LP0907635	34.276	107.751	Ping'an Temple, Taibai Mountain, Meixian County, Shaanxi Province
S.taihangshanensis	LP1110111	35.564	113.531	Near Xiaoyao Garden, Guanshan National Geological Park, Huixian City, Henan Province
S.wattii	Tsui498-3	30.11	91.27	Chala Mountain Pass, from Linzhou County to Dangxiong County, Tibet Autonomous Region
S.yoshimurae	LP0907005	23.683	120.8	Xitou, Nantou County, Taiwan Province
S.yunnanensis	PNLI20120364-1	27.929	101.28	Muli Tibetan Autonomous County, Liangshan Yi Autonomous Prefecture, Sichuan Province
