# Supplementary material for: Comparative plastome analyses and evolutionary relationships of 25 East Asian species within the medicinal plant genus Scrophularia (Scrophulariaceae)
Source: Front Plant Sci. 2024 Sep 3;15:1439206. doi: 10.3389/fpls.2024.1439206 (PMC11411265; doi:10.3389/fpls.2024.1439206)
Supplement: Supplementary file 4 [file Table4.xlsx]

## Sheet: Sheet1
Supplementary Table 4. Sequencing Information of 25 East Asian Scrophularia.
Species	GenBank Accession	Sample ID	samReadNum	samBaseNum	GC(%)	Q20(%)	Q30(%)	Reads(after quality trimming)	Reads assembled	Coverage of assemblies
S. alaschanica	OR393409	D2104054619	103.86	20.78	39.56	97.89	93.49	207719662	48737579	7917.00x
S. amgunensis	OR393399	D2104051153	82.92	16.58	38.8	98.23	94.27	165839958	28527751	7903.92X
S. chasmophila	OR393407	D2104054617	71.45	14.28	39.76	96.35	88.5	142896508	22632623	7913.92x
S. delavayi	OR393414	D2107073214	81.59	16.32	40.99	97.19	89.55	163182682	12380423	7612.21x
S. elatior	OR393401	D2104054611	63.3	12.66	40.2	97.19	90.52	126607690	45237866	7913.13x
S. fargesii	OR393413	D2104054626	83.7	16.74	40.57	96.97	90.61	167409210	13167584	7725.08x
S. henryi	OR393406	D2104054616	71.23	14.24	44.65	96.58	89.5	142469088	12065351	7530.25x
S. heucheriiflora	OR393400	D2104051862	56.18	11.24	37.61	98.32	94.11	112364056	35814640	7910.20X
S. hypsophila	OR393420	D2111092163	51.18	15.36	41.98	97.16	90.38	102369684	9738045	6855.70x
S. jinii	OR393405	D2104054615	69.42	13.88	40.02	96.51	89.12	138848530	8925038	5782.42x
S. lijiangensis	OR393402	D2104054612	53.34	10.66	41.03	97.87	92.94	106685134	12854823	7669.42x
S. mandarinorum	OR393419	D2111092162	36.24	10.88	41.83	97.03	90.62	72485186	27212	1391.32x
S. mapienensis	OR393411	D2104054621	157.75	31.54	40.53	97.85	93.47	315497882	37513560	7917.45x
S. modesta	OR393403	D2104054613	73.26	14.66	40.66	97.36	91.97	146513106	28794725	7911.12x
S. moellendorffii	OR393418	D2107073222	86.64	17.32	39.36	97.41	90.45	173288576	33557150	7918.61x
S. musashiensis	OR393404	D2104054614	71.15	14.22	46.36	97.28	91.91	142299122	9917300	6320.91x
S. spicata	OR393415	D2107073216	96.36	19.28	40.84	97.54	90.97	192719174	29497005	7916.20x
S. stylosa	OR393416	D2107073217	99.36	19.88	41.47	97.88	92.23	198719020	32573046	7916.15x
S. taihangshanensis	OR393412	D2104054625	71.4	14.28	39.22	96.91	90.34	142803388	10341522	6663.05x
S. wattii	OR393408	D2104054618	75.45	15.1	40.66	97.59	92.55	150907088	35930329	7915.88x
S. yoshimurae	OR393417	D2107073221	99.1	19.82	47.52	96.99	89.39	198207596	6686294	4242.44x
S. yunnanensis	OR393410	D2104054620	95.02	19	40.52	97.79	93.28	190043980	15068408	7864.05x
S. buergeriana	OQ633013	—	—	—	—	—	—	—	—	—
S. kakudensis	OQ633012	—	—	—	—	—	—	—	—	—
S. ningpoensis	OQ633009	—	—	—	—	—	—	—	—	—
Since the plastomes information for S. buergeriana, S. kakudensis, and S. ningpoensis was obtained from previous sequencing studies conducted by our research group,
it can be downloaded from NCBI. Therefore, this study does not provide detailed sequencing information for these species.
