# Supplementary material for: Comparative plastome analyses and evolutionary relationships of 25 East Asian species within the medicinal plant genus Scrophularia (Scrophulariaceae)
Source: Front Plant Sci. 2024 Sep 3;15:1439206. doi: 10.3389/fpls.2024.1439206 (PMC11411265; doi:10.3389/fpls.2024.1439206)
Supplement: Supplementary file 7 [file Table7.xlsx]

## Sheet: SSR
Supplementary Table 7. SSR analysis of plastomes of 25 East Asian Scrophularia.
S. alaschanica					S. amgunensis					S. buergeriana					S. chasmophila					S. delavayi					S. elatior					S. fargesii					S. henryi					S. heucheriiflora					S. hypsophila
type	size	start	end	location	type	size	start	end	location	type	size	start	end	location	type	size	start	end	location	type	size	start	end	location	type	size	start	end	location	type	size	start	end	location	type	size	start	end	location	type	size	start	end	location	type	size	start	end	location
(TATT)3	12	96	107	LSC	(T)11	11	159	169	LSC	(TA)6	12	8467	8478	LSC	(T)10	10	8014	8023	LSC	(A)10	10	299	308	LSC	(A)12	12	292	303	LSC	(A)10	137	219	228	LSC	(A)10	10	303	312	LSC	(A)11	11	228	238	LSC	(A)10	10	249	258	LSC
(A)10	10	4648	4657	LSC	(A)16	16	299	314	LSC	(T)10	10	8833	8842	LSC	(TA)6	12	8434	8445	LSC	(T)12	12	365	376	LSC	(T)10	10	365	374	LSC	(A)10		346	355	LSC	(TA)6	12	8405	8416	LSC	(A)11	11	295	305	LSC	(A)10	10	318	327	LSC
(G)10	10	4658	4667	LSC	(A)10	10	378	387	LSC	(T)10	10	8910	8919	LSC	(T)10	10	8882	8891	LSC	(TA)6	12	8472	8483	LSC	(T)10	10	9469	9478	LSC	(TA)6	12	8027	8038	LSC	(T)11	11	8829	8839	LSC	(TA)6	12	8424	8435	LSC	(TA)6	12	8438	8449	LSC
(T)10	10	7238	7247	LSC	(TA)6	12	8504	8515	LSC	(GTCT)3	12	11275	11286	LSC	(GTCT)3	12	11204	11215	LSC	(T)15	15	8896	8910	LSC	(GTCT)3	12	11284	11295	LSC	(T)11	11	8476	8486	LSC	(GTCT)3	12	11197	11208	LSC	(T)11	11	8602	8612	LSC	(GTCT)3	12	11232	11243	LSC
(T)11	11	8092	8102	LSC	(T)10	10	8947	8956	LSC	(T)11	11	13209	13219	LSC	(A)10	10	12369	12378	LSC	(T)10	10	9451	9460	LSC	(A)10	10	12449	12458	LSC	(GTCT)3	12	10825	10836	LSC	(TTA)4	12	11728	11739	LSC	(TTAT)3	12	8921	8932	LSC	(A)13	13	12396	12408	LSC
(GTCT)3	12	10442	10453	LSC	(GTCT)3	12	11292	11303	LSC	(T)13	13	14589	14601	LSC	(T)12	12	13139	13150	LSC	(AGAA)3	12	9471	9482	LSC	(T)11	11	12539	12549	LSC	(A)10	10	11991	12000	LSC	(A)10	10	12368	12377	LSC	(GTCT)3	12	11241	11252	LSC	(T)11	11	12489	12499	LSC
(T)14	14	11550	11563	LSC	(T)11	11	12546	12556	LSC	(T)11	11	18612	18622	LSC	(T)12	12	14522	14533	LSC	(GTCT)3	12	11254	11265	LSC	(T)12	12	13221	13232	LSC	(T)10	10	12761	12770	LSC	(T)10	10	13138	13147	LSC	(A)10	10	12406	12415	LSC	(T)10	10	13171	13180	LSC
(A)11	11	11614	11624	LSC	(T)15	15	13232	13246	LSC	(AT)6	12	42778	42789	LSC	(T)12	12	14554	14565	LSC	(TTA)4	12	11785	11796	LSC	(T)12	12	14620	14631	LSC	(T)11	11	14174	14184	LSC	(T)13	13	14516	14528	LSC	(T)11	11	13176	13186	LSC	(T)14	14	14550	14563	LSC
(T)13	13	12385	12397	LSC	(T)16	16	14604	14619	LSC	(A)12	12	44654	44665	LSC	(T)10	10	16376	16385	LSC	(A)11	11	12431	12441	LSC	(T)11	11	18680	18690	LSC	(A)11	11	16030	16040	LSC	(A)10	10	16375	16384	LSC	(T)12	12	14548	14559	LSC	(T)17	17	14584	14600	LSC
(T)13	13	13783	13795	LSC	(A)12	12	16463	16474	LSC	(T)11	11	46666	46676	LSC	(A)11	11	16387	16397	LSC	(A)10	10	12454	12463	LSC	(T)10	10	32539	32548	LSC	(A)10	10	16196	16205	LSC	(T)11	11	18577	18587	LSC	(A)10	10	16407	16416	LSC	(A)14	14	16410	16423	LSC
(A)10	10	15641	15650	LSC	(T)11	11	18667	18677	LSC	(TA)9	18	46848	46865	LSC	(CAAAT)3	15	16521	16535	LSC	(T)10	10	13197	13206	LSC	(A)11	11	36992	37002	LSC	(T)11	11	18234	18244	LSC	(A)11	11	30503	30513	LSC	(T)14	14	18606	18619	LSC	(T)12	12	16722	16733	LSC
(A)10	10	15806	15815	LSC	(A)10	10	30596	30605	LSC	(TA)11	22	46868	46889	LSC	(T)14	14	18592	18605	LSC	(T)10	10	16421	16430	LSC	(AT)7	14	42876	42889	LSC	(AT)6	12	42123	42134	LSC	(AT)6	12	42708	42719	LSC	(T)10	10	31892	31901	LSC	(T)14	14	18613	18626	LSC
(T)11	11	17844	17854	LSC	(AT)8	16	42803	42818	LSC	(A)10	10	47560	47569	LSC	(A)10	10	23051	23060	LSC	(A)10	10	16432	16441	LSC	(A)10	10	44787	44796	LSC	(A)15	15	44003	44017	LSC	(A)12	12	44592	44603	LSC	(TATC)3	12	36027	36038	LSC	(A)10	10	30519	30528	LSC
(TA)6	12	41946	41957	LSC	(TAA)5	15	42863	42877	LSC	(T)12	12	51354	51365	LSC	(A)10	10	30519	30528	LSC	(T)11	11	18634	18644	LSC	(T)9	9	46798	46808	LSC	(T)13	13	46023	46035	LSC	(A)11	11	44844	44854	LSC	(A)10	10	42551	42560	LSC	(AT)6	12	42701	42712	LSC
(A)16	16	43824	43839	LSC	(T)10	10	43748	43757	LSC	(T)10	10	55233	55242	LSC	(AT)6	12	42704	42715	LSC	(A)10	10	30541	30550	LSC	(TTTTA)2	10	46809	46818	LSC	(TA)7	41	46188	46201	LSC	(T)12	12	46608	46619	LSC	(A)10	10	44610	44619	LSC	(A)15	15	44583	44597	LSC
(A)11	11	44083	44093	LSC	(A)11	11	44691	44701	LSC	(ATA)4	12	55287	55298	LSC	(A)10	10	44589	44598	LSC	(AT)6	12	42759	42770	LSC	(TA)7	14	46956	46969	LSC	(TA)6		46217	46228	LSC	(TA)7	14	46785	46798	LSC	(CTTATT)3	18	46062	46079	LSC	(A)10	10	44841	44850	LSC
(T)13	13	45656	45668	LSC	(T)16	16	46717	46732	LSC	(T)11	11	57893	57903	LSC	(A)11	11	44842	44852	LSC	(T)11	11	43556	43566	LSC	(TA)8	16	46974	46989	LSC	(A)10	10	46875	46884	LSC	(TA)6	12	46803	46814	LSC	(T)13	13	46097	46109	LSC	(T)11	11	46071	46081	LSC
(TA)7	14	45821	45834	LSC	(TA)8	16	46908	46923	LSC	(T)11	11	60437	60447	LSC	(A)11	11	44857	44867	LSC	(A)13	13	44641	44653	LSC	(A)10	10	47653	47662	LSC	(T)10	72	54531	54540	LSC	(A)10	10	47462	47471	LSC	(TA)7	14	46259	46272	LSC	(TA)7	14	46235	46248	LSC
(TA)6	12	45841	45852	LSC	(TA)6	12	46828	46939	LSC	(GAAA)3	12	61663	61674	LSC	(T)13	13	46613	46625	LSC	(A)10	10	44894	44903	LSC	(T)10	10	55309	55318	LSC	(ATA)4		54591	54602	LSC	(T)10	10	55115	55124	LSC	(TA)6	12	46277	46288	LSC	(TA)7	14	46251	46264	LSC
(A)11	11	46512	46522	LSC	(A)11	11	47631	47641	LSC	(A)12	12	63658	63669	LSC	(TA)7	14	46791	46804	LSC	(T)13	13	46657	46669	LSC	(ATA)4	12	55363	55374	LSC	(T)11	11	59738	59748	LSC	(ATA)4	12	55135	55189	LSC	(T)14	14	46762	46775	LSC	(T)10	10	51726	51735	LSC
(T)10	10	51302	51311	LSC	(T)10	10	51611	51620	LSC	A)10	10	68776	68785	LSC	(A)12	12	47451	47462	LSC	(TA)6	12	46809	46820	LSC	(T)10	10	59854	59863	LSC	(GAAA)3	12	60958	60969	LSC	(T)10	10	55200	55209	LSC	(T)10	10	50738	50747	LSC	(T)10	10	54588	54597	LSC
(T)10	10	54164	54173	LSC	(T)10	97	55280	55289	LSC	(T)11	11	69437	68447	LSC	(T)10	10	55105	55114	LSC	(TA)8	16	46825	46840	LSC	(T)13	13	60513	60525	LSC	(A)10	10	62953	62962	LSC	(T)10	10	57775	57784	LSC	(T)10	10	51743	51752	LSC	(ATA)4	12	54642	54653	LSC
(ATA)4	12	54184	54238	LSC	(ATA)4	12	55300	55355	LSC	(A)11	11	69521	69531	LSC	(ATA)4	12	55159	55170	LSC	(A)11	11	47487	47497	LSC	(GAAA)3	12	61738	61749	LSC	(A)10	10	68100	68109	LSC	(ATCA)4	16	59703	59718	LSC	(T)10	10	54599	54608	LSC	(T)17	17	59781	59797	LSC
(T)10	10	54249	54258	LSC	(T)11	11	55366	55376	LSC	(A)11	11	75442	75452	LSC	(T)11	11	57761	57771	LSC	(T)10	10	52016	52025	LSC	(A)10	10	63733	63742	LSC	(A)11	11	68843	68853	LSC	(T)11	11	60330	60340	LSC	(ATA)4	12	54653	54664	LSC	(T)10	10	65945	65954	LSC
(T)12	12	56820	56831	LSC	(T)12	12	57944	57955	LSC	(T)12	12	75465	75476	LSC	(T)16	16	60306	60321	LSC	(T)10	10	55144	55153	LSC	(A)12	12	68885	68896	LSC	(T)12	12	69148	69159	LSC	(A)11	11	63545	63555	LSC	(T)11	11	59151	59161	LSC	(A)10	10	68143	68152	LSC
(A)13	13	59177	59189	LSC	(T)11	11	59831	59841	LSC	(A)10	10	78154	78163	LSC	(A)12	12	68384	68395	LSC	(ATA)4	12	55198	55209	LSC	(T)11	11	69548	69558	LSC	(A)11	36	74767	74777	LSC	(A)10	10	69402	69411	LSC	(T)14	14	59811	59824	LSC	(T)10	10	68804	68813	LSC
(T)14	14	59367	59380	LSC	(T)12	12	60491	60502	LSC	(T)10	10	78400	78409	LSC	(T)12	98	69047	69058	LSC	(T)10	10	57804	57813	LSC	(A)14	14	69632	69645	LSC	(T)13		74790	74802	LSC	(T)12	12	75343	75354	LSC	(GAAA)3	12	61036	61047	LSC	(A)16	16	68887	68902	LSC
(CAT)4	12	63363	63374	LSC	(GAAA)3	12	61715	61726	LSC	(T)11	11	80301	80311	LSC	(A)13	13	69132	69144	LSC	(ATCA)3	12	59732	59743	LSC	(T)12	12	69954	69965	LSC	(T)10	10	77725	77734	LSC	(A)10	10	78032	78041	LSC	(A)10	10	63037	63046	LSC	(T)10	10	69193	69202	LSC
(A)13	13	68436	68448	LSC	(A)11	11	63710	63720	LSC	(T)10	10	80815	80824	LSC	(A)10	10	75058	75067	LSC	(T)11	11	60362	60372	LSC	(T)13	13	75592	75604	LSC	(T)11	11	79625	79635	LSC	(T)10	10	78278	78287	LSC	(TTAT)3	12	64266	64277	LSC	(ATTT)3	12	74580	74591	LSC
(T)10	10	68743	68752	LSC	(T)11	11	69520	69530	LSC	(A)13	13	82014	82026	LSC	(T)10	10	75080	75089	LSC	(A)11	11	63576	63586	LSC	(A)10	10	78287	78296	LSC	(A)11	11	81337	81347	LSC	(T)11	11	80187	80197	LSC	(A)10	10	68176	68185	LSC	(A)10	10	74815	74824	LSC
(A)10	10	74362	74371	LSC	(A)10	10	69603	69613	LSC	(A)11	11	82522	82532	LSC	(A)13	13	77770	77782	LSC	(A)12	12	68697	68708	LSC	(T)10	10	78533	78542	LSC	(T)11	11	98198	98208	IRb	(T)10	10	80701	80710	LSC	(T)11	11	68837	68847	LSC	(T)13	13	74837	74849	LSC
(T)10	10	74384	74393	LSC	(T)10	10	69908	69917	LSC	(T)11	11	84321	84331	IRb	(T)10	10	78018	78027	LSC	(A)10	10	69442	69451	LSC	(T)11	11	80433	80443	LSC	(T)11	11	101960	101970	IRb	(A)11	11	81901	81911	LSC	(T)12	12	69224	69235	LSC	(A)10	10	77524	77533	LSC
(T)10	10	77320	77329	LSC	(A)10	10	75508	75517	LSC	(T)12	12	98881	98892	IRb	(T)11	11	79921	79931	LSC	(T)11	11	69746	69756	LSC	(T)13	13	99007	99019	IRb	(A)10	10	109123	109132	SSC	(A)10	10	82653	82662	LSC	(AAGA)3	12	71818	71829	LSC	(T)14	14	77769	77782	LSC
(T)11	11	79220	79230	LSC	(T)12	12	75530	75541	LSC	(T)10	10	102644	102653	IRb	(T)14	14	80435	80448	LSC	(A)10	10	75364	75373	LSC	(T)11	11	102766	102776	IRb	(AATA)3	12	114497	114508	SSC	(T)10	10	84208	84217	IRb	(T)11	11	74866	74876	LSC	(T)11	11	80178	80188	LSC
(T)13	13	79735	79747	LSC	(A)10	10	78224	78233	LSC	(AATA)3	12	115182	115193	SSC	(A)17	17	81638	81654	LSC	(T)12	12	75386	75397	LSC	(AATA)3	12	115286	115297	SSC	(T)10	10	124501	124510	SSC	(T)13	13	98772	98784	IRb	(T)10	10	77805	77814	LSC	(A)11	11	81377	81387	LSC
(A)10	10	80938	80947	LSC	(T)10	10	78470	78479	LSC	(A)10	10	120029	120038	SSC	(A)11	11	82152	82162	LSC	(A)10	10	78075	78084	LSC	(TA)6	12	123237	123248	SSC	(T)10	10	124778	124787	SSC	(T)10	10	102525	102534	IRb	(T)11	11	79710	79720	LSC	(A)11	11	81885	81895	LSC
(T)14	14	97811	97824	IRb	(T)11	11	80370	80380	LSC	(T)10	10	124065	124074	SSC	(T)12	12	98494	98505	IRb	(T)17	17	78321	78337	LSC	(T)10	10	125314	125323	SSC	(A)11	11	134037	134047	IRa	(AATA)3	12	115056	115067	SSC	(A)10	10	82168	82177	LSC	(T)12	12	98240	98251	IRb
(T)11	11	101552	101562	IRb	(T)11	11	80884	80894	LSC	(T)10	10	125218	125227	SSC	(T)10	10	102253	102262	IRb	(T)11	11	80215	80225	LSC	(A)11	11	134850	134860	IRa	(A)11	11	137799	137809	IRa	(T)10	10	125103	125112	SSC	(T)12	12	98283	98294	IRb	(AGGGA)3	15	99440	99454	IRb
(A)10	10	111014	111023	SSC	(A)16	16	82084	82099	LSC	(T)10	10	125492	125501	SSC	(T)12	12	112102	112113	SSC	(T)11	11	80729	80739	LSC	(A)13	13	138607	138619	IRa						(T)10	10	125380	125389	SSC	(T)10	10	102056	102065	IRb	(T)10	10	102008	102017	IRb
(T)11	11	111323	111333	SSC	(T)10	10	84395	84404	IRb	(A)10	10	134751	134760	IRa	(AATA)3	12	114407	114418	SSC	(A)12	12	81929	81940	LSC											(A)10	10	134639	134648	IRa	(AATA)3	12	114615	114626	SSC	(A)10	10	114080	114089	SSC
(A)10	10	112230	112239	SSC	(T)11	11	98953	98963	IRb	(A)12	12	138512	138523	IRa	(T)10	10	124418	124427	SSC	(T)10	10	84237	84246	IRb											(A)13	13	138389	138401	IRa	(T)10	10	124631	124640	SSC	(AATA)3	12	114144	114155	SSC
(AATA)3	12	114106	114117	SSC	(AATA)3	12	115245	115256	SSC	(A)11	11	153073	153083	IRa	(T)10	10	124695	124704	SSC	(T)13	13	98801	98813	IRb											(A)10	10	152956	152965	IRa	(A)10	10	134132	134141	IRa	(A)10	10	115526	115535	SSC
(T)10	10	124117	124126	SSC	(T)10	10	125253	125262	SSC						(A)10	10	133948	133957	IRa	(T)10	10	102559	102568	IRb																(A)12	12	137903	137914	IRa	(AAATAG)3	18	118942	118959	SSC
(T)10	10	124394	124403	SSC	(T)10	10	125530	125539	SSC						(A)12	12	137705	137716	IRa	(AATA)3	12	115097	115108	SSC																					(T)10	10	124155	124164	SSC
(T)12	12	124887	124898	SSC	(A)11	11	138542	138552	IRa											(A)10	10	116489	116498	SSC																					(T)10	10	124432	124441	SSC
(A)11	11	133626	133636	IRa	(A)10	10	153101	153110	IRa											(A)10	10	119936	119945	SSC																					(A)10	10	133690	133699	IRa
(A)14	14	137364	137377	IRa																(T)10	10	125124	125133	SSC																					(TCCCT)3	15	136253	136267	IRa
																				(T)10	10	125401	125410	SSC																					(A)12	12	137456	137467	IRa
																				(T)10	10	125685	125694	SSC
																				(A)10	10	134654	134663	IRa
																				(A)13	13	138409	138421	IRa
																				(A)10	10	152976	152985	IRa
[truncated: 75 more columns]

## Sheet: statistics
	S. alaschanica	S. amgunensis	S. buergeriana	S. chasmophila	S. delavayi	S. elatior	S. fargesii	S. henryi	S. heucheriiflora	S. hypsophila	S. jinii	S. kakudensis	S. lijiangensis	S. mandarinorum	S. mapienensis	S. modesta	S. moellendorffii	S. musashiensis	S. ningpoensis	S. spicata	S. stylosa	S. taihangshanensis	S. wattii	S. yoshimurae	S. yunnanensis
A/T	38	36	34	36	38	29	28	32	30	39	29	32	47	46	36	32	39	29	35	43	34	36	34	31	47
C/G	1												1		1	1						1
AT/TA	3	4	4	3	4	4	4	4	3	2	4	4	2	3	4	4	3	4	4	3	3	4	4	4	3
ATA/TAT	1	1	1	1	1	1		1	1	1	1	1	1			1	1	1	1		1		1	1	1
CAT/ATG	1																1
TAA/TTA		1			1			1					2	1	1					2
AAAG/CTTT																									1
AAGA/TCTT									1						1
AATA/TATT	1	1	1	1	1	1	1	1	1	1	1	1	1	1	1	1	2	1	1	1	1	1	1	1	1
ATAA/TTAT									2				1
ATCA/TGAT					1			1					1	1	1				1	1			1	1	1
AGAA/TTCT					1
ATTT/AAAT										1
GAAA/TTTC		1	1			1	1		1		1	1						1	1		1	1		1	1
GTCT/AGAC	1	1	1	1	1	1	1	1	1	1	1	1	1		1	1	1	1	1	1	1	1	1	1	1
TAAT/ATTA																									1
TATC/GATA									1																1
ATTAG/CTAAT																		2
AGGGA/TCCCT										2
GAAAT/ATTTC				1
TAAAT/ATTTA																									1
TCATT/AATGA																									1
TTTTA/AAAAT						1
AAATAG/CTATTT										1
AATTAG/CTAATT																							1
