# Supplementary material for: Comparative plastome analyses and evolutionary relationships of 25 East Asian species within the medicinal plant genus Scrophularia (Scrophulariaceae)
Source: Front Plant Sci. 2024 Sep 3;15:1439206. doi: 10.3389/fpls.2024.1439206 (PMC11411265; doi:10.3389/fpls.2024.1439206)
Supplement: Supplementary file 8 [file Table8.xlsx]

## Sheet: RSCU
Supplementary Table 8. Summary of average relative synonymous codon usage (RSCU) of the codon usage in the East Asian Scrophularia plastomes.
		S. alaschanica		S. amgunensis		S. buergeriana		S. chasmophila		S. delavayi		S. elatior		S. fargesii		S. henryi		S. heucheriiflora		S. hypsophila		S. jinii		S. kakudensis		S. lijiangensis		S. mandarinorum		S. mapienensis		S. modesta		S. moellendorffii		S. musashiensis		S. ningpoensis		S. spicata		S. stylosa		S. taihangshanensis		S. wattii		S. yoshimurae
AA	Codon	RSCU	Number	RSCU	Number	RSCU	Number	RSCU	Number	RSCU	Number	RSCU	Number	RSCU	Number	RSCU	Number	RSCU	Number	RSCU	Number	RSCU	Number	RSCU	Number	RSCU	Number	RSCU	Number	RSCU	Number	RSCU	Number	RSCU	Number	RSCU	Number	RSCU	Number	RSCU	Number	RSCU	Number	RSCU	Number	RSCU	Number	RSCU	Number
Phe	UUU(F)	1.19	2185	1.19	2141	1.17	2093	1.15	2100	1.2	2181	1.18	2156	1.19	2152	1.19	2152	1.18	2180	1.19	2152	1.2	2136	1.21	2162	1.17	2150	1.2	2179	1.17	2122	1.19	2106	1.18	2054	1.18	2162	1.18	2210	1.2	2177	1.19	2168	1.18	2198	1.2	2152	1.17	2219
	UUC(F)	0.81	1501	0.81	1450	0.83	1494	0.85	1557	0.8	1442	0.82	1499	0.81	1457	0.81	1453	0.82	1516	0.81	1459	0.8	1434	0.79	1412	0.83	1520	0.8	1462	0.83	1509	0.81	1423	0.82	1439	0.82	1495	0.82	1532	0.8	1454	0.81	1474	0.82	1539	0.8	1437	0.83	1560
Leu	UUA(L)	1.26	1012	1.17	1018	1.26	1128	1.19	1004	1.3	1095	1.24	989	1.24	1038	1.27	1138	1.24	1035	1.23	1076	1.16	1004	1.29	1113	1.21	1009	1.21	1047	1.26	1055	1.35	1143	1.15	958	1.18	984	1.27	1090	1.26	1017	1.27	1066	1.16	995	1.21	982	1.23	992
	UUG(L)	1.3	1044	1.26	1093	1.26	1124	1.34	1129	1.16	980	1.35	1075	1.25	1047	1.18	1058	1.28	1065	1.19	1042	1.22	1049	1.17	1014	1.29	1072	1.24	1078	1.32	1105	1.26	1066	1.39	1152	1.23	1027	1.22	1048	1.25	1008	1.28	1075	1.33	1141	1.29	1047	1.25	1008
	CUU(L)	1.29	1035	1.31	1137	1.18	1054	1.25	1051	1.28	1082	1.24	986	1.25	1044	1.25	1122	1.23	1029	1.3	1140	1.25	1076	1.29	1119	1.22	1016	1.2	1041	1.28	1072	1.25	1064	1.31	1091	1.28	1073	1.24	1068	1.31	1056	1.27	1062	1.3	1119	1.32	1071	1.32	1066
	CUC(L)	0.71	569	0.75	651	0.76	682	0.74	622	0.73	616	0.77	618	0.74	617	0.73	657	0.74	620	0.75	656	0.78	673	0.71	618	0.8	663	0.78	676	0.75	626	0.71	601	0.75	622	0.8	667	0.74	641	0.78	629	0.79	662	0.73	626	0.76	615	0.77	621
	CUA(L)	0.86	685	0.9	779	0.97	864	0.89	745	0.95	804	0.85	681	0.94	786	0.98	877	0.92	764	0.93	816	0.98	843	0.95	824	0.89	738	0.94	813	0.83	700	0.91	771	0.86	714	0.96	800	0.94	808	0.84	674	0.82	689	0.87	752	0.87	709	0.91	734
	CUG(L)	0.57	455	0.62	540	0.57	505	0.59	493	0.57	482	0.55	438	0.57	476	0.59	530	0.58	487	0.61	539	0.61	527	0.58	504	0.6	501	0.63	545	0.57	477	0.52	445	0.54	448	0.56	467	0.6	513	0.56	454	0.57	482	0.61	524	0.55	446	0.53	432
Ile	AUU(I)	1.28	1745	1.18	1685	1.21	1690	1.25	1715	1.23	1654	1.22	1674	1.23	1675	1.22	1670	1.2	1668	1.26	1697	1.24	1711	1.26	1685	1.21	1771	1.21	1660	1.25	1734	1.28	1772	1.29	1812	1.24	1731	1.22	1623	1.26	1706	1.25	1742	1.21	1712	1.24	1723	1.22	1661
	AUC(I)	0.78	1059	0.81	1159	0.77	1074	0.74	1022	0.78	1045	0.74	1011	0.77	1048	0.75	1022	0.8	1118	0.76	1022	0.75	1039	0.74	995	0.82	1202	0.8	1098	0.73	1009	0.74	1025	0.76	1071	0.8	1116	0.78	1037	0.77	1039	0.77	1079	0.79	1116	0.8	1109	0.81	1100
	AUA(I)	0.94	1285	1.01	1451	1.02	1421	1.01	1394	0.99	1327	1.04	1424	1	1365	1.04	1420	1	1395	0.98	1318	1	1385	0.99	1327	0.96	1401	0.99	1349	1.02	1412	0.98	1351	0.95	1332	0.96	1330	1	1332	0.98	1327	0.98	1374	0.99	1401	0.96	1338	0.96	1309
Met	AUG(M)	1	777	1	871	1	851	1	823	1	788	1	827	1	767	1	879	1	859	1	776	1	831	1	777	1	844	1	861	1	868	1	829	1	828	1	794	1	806	1	788	1	838	1	850	1	823	1	782
Val	GUU(V)	1.36	747	1.37	795	1.31	739	1.32	740	1.32	777	1.35	744	1.35	768	1.36	800	1.4	765	1.4	795	1.37	777	1.34	773	1.41	800	1.36	771	1.38	787	1.37	790	1.32	713	1.41	843	1.38	798	1.38	792	1.44	797	1.3	729	1.34	768	1.39	784
	GUC(V)	0.71	390	0.73	423	0.75	426	0.76	424	0.76	446	0.71	393	0.74	421	0.71	415	0.74	401	0.78	442	0.67	378	0.76	440	0.75	428	0.73	413	0.73	416	0.69	397	0.75	402	0.74	466	0.73	424	0.7	405	0.74	408	0.76	428	0.71	405	0.74	417
	GUA(V)	1.18	648	1.17	679	1.18	666	1.18	661	1.19	699	1.19	652	1.18	673	1.24	728	1.14	620	1.13	640	1.19	672	1.18	683	1.15	654	1.17	659	1.25	713	1.25	722	1.2	649	1.18	709	1.22	706	1.16	668	1.15	639	1.19	670	1.19	681	1.18	667
	GUG(V)	0.75	415	0.73	427	0.76	432	0.75	421	0.73	426	0.75	411	0.74	420	0.7	410	0.73	396	0.69	390	0.77	439	0.73	420	0.68	388	0.74	418	0.63	358	0.69	400	0.73	394	0.66	397	0.67	388	0.75	433	0.68	376	0.75	421	0.76	435	0.7	396
Ser	UCU(S)	1.49	1189	1.47	1154	1.42	1146	1.42	1130	1.5	1178	1.53	1286	1.52	1194	1.42	1118	1.43	1121	1.41	1077	1.43	1134	1.46	1153	1.4	1100	1.41	1073	1.49	1224	1.53	1271	1.44	1189	1.5	1162	1.48	1171	1.46	1175	1.38	1096	1.4	1095	1.53	1210	1.46	1174
	UCC(S)	1.13	900	1.18	922	1.17	945	1.16	925	1.12	875	1.13	946	1.15	904	1.12	875	1.17	916	1.1	845	1.1	873	1.14	898	1.14	894	1.18	896	1.15	939	1.09	910	1.12	931	1.13	872	1.16	918	1.14	915	1.17	926	1.16	908	1.07	846	1.17	943
	UCA(S)	1.18	941	1.07	841	1.27	1029	1.11	887	1.3	1019	1.13	950	1.22	958	1.31	1024	1.09	855	1.25	956	1.22	968	1.26	995	1.14	900	1.19	906	1.12	914	1.23	1019	1.09	902	1.25	969	1.2	946	1.2	965	1.09	867	1.14	894	1.2	953	1.18	955
	UCG(S)	0.72	573	0.75	591	0.74	602	0.76	606	0.71	554	0.74	623	0.78	615	0.79	618	0.79	620	0.79	605	0.74	590	0.72	564	0.75	589	0.76	578	0.75	616	0.76	629	0.72	600	0.77	594	0.79	624	0.75	605	0.78	618	0.78	607	0.75	594	0.73	586
Pro	CCU(P)	1.12	677	1.06	626	1.09	640	1	611	1.08	674	1.1	677	1.08	651	1.11	688	1.12	683	1.05	636	1.06	655	1.07	656	1.16	706	1.13	684	1.06	642	1.16	713	1.1	653	1.09	659	1.09	665	1.15	705	1.13	717	1.04	626	1.12	710	1.07	641
	CCC(P)	1	604	1.02	600	1	589	1.01	612	0.98	614	0.97	596	0.98	591	1	621	0.97	595	1.01	612	1	619	1.06	647	0.98	597	1	609	1.01	612	0.97	597	1.01	601	1	606	1	611	0.97	597	1	635	0.98	591	0.96	609	0.98	586
	CCA(P)	1.22	734	1.26	746	1.25	734	1.26	768	1.25	778	1.27	777	1.23	744	1.24	765	1.26	769	1.26	763	1.24	766	1.21	741	1.26	771	1.22	743	1.28	777	1.23	753	1.24	739	1.23	742	1.26	767	1.25	769	1.24	782	1.28	771	1.25	793	1.26	753
	CCG(P)	0.66	396	0.66	389	0.67	394	0.73	441	0.69	428	0.66	403	0.71	425	0.65	403	0.65	396	0.67	404	0.7	430	0.66	406	0.6	367	0.65	392	0.65	397	0.64	394	0.66	392	0.68	408	0.65	398	0.62	382	0.62	394	0.7	423	0.66	419	0.69	412
Thr	ACU(T)	1.17	669	1.2	673	1.12	617	1.14	636	1.12	609	1.19	709	1.17	657	1.1	585	1.11	651	1.1	568	1.16	628	1.07	588	1.2	682	1.08	593	1.18	675	1.21	691	1.26	714	1.07	585	1.12	609	1.12	637	1.25	713	1.18	663	1.14	654	1.1	624
	ACC(T)	1.07	614	1.02	573	1.06	585	1.1	610	1.06	577	1.04	616	1.04	584	1.05	559	1.04	611	1.04	541	1.09	590	1.05	578	1	570	1.08	596	1.04	594	1.05	598	1.05	596	1.1	603	0.97	528	1.1	623	0.97	552	1.05	591	0.99	569	1.09	621
	ACA(T)	1.09	625	1.1	617	1.18	650	1.08	600	1.15	624	1.15	685	1.15	644	1.24	660	1.19	700	1.18	611	1.13	614	1.19	653	1.19	673	1.17	646	1.13	643	1.16	661	1.04	591	1.16	636	1.26	688	1.12	639	1.15	655	1.07	600	1.12	645	1.12	635
	ACG(T)	0.66	379	0.68	380	0.63	346	0.68	381	0.66	359	0.61	364	0.64	356	0.6	319	0.66	386	0.68	353	0.62	339	0.69	381	0.61	345	0.67	371	0.65	370	0.59	338	0.64	365	0.67	370	0.66	359	0.66	376	0.64	365	0.69	388	0.74	426	0.69	392
Ala	GCU(A)	1.28	496	1.29	499	1.26	461	1.22	433	1.29	492	1.34	531	1.3	510	1.2	465	1.3	467	1.15	419	1.13	397	1.28	482	1.26	507	1.14	420	1.33	523	1.32	527	1.32	485	1.23	484	1.24	476	1.29	497	1.28	509	1.31	492	1.27	492	1.29	510
	GCC(A)	0.98	381	0.98	377	1.02	373	1.01	359	0.95	362	0.98	388	0.98	383	0.88	343	0.98	353	1.03	374	0.97	340	0.92	348	0.96	386	0.99	367	0.99	388	0.92	368	0.99	363	0.93	366	0.98	374	0.97	376	0.91	365	0.97	364	0.99	383	0.96	378
	GCA(A)	1.14	440	1.08	418	1.09	399	1.09	385	1.1	418	1.12	443	1.13	441	1.27	494	1.08	387	1.13	412	1.23	430	1.16	436	1.16	467	1.19	441	1.09	430	1.17	468	1.03	379	1.21	474	1.17	447	1.1	426	1.16	463	1.09	410	1.15	449	1.13	447
	GCG(A)	0.6	233	0.64	248	0.64	233	0.68	239	0.67	254	0.56	221	0.59	232	0.65	251	0.64	231	0.69	253	0.67	236	0.64	242	0.62	251	0.68	250	0.59	233	0.59	235	0.66	243	0.63	247	0.61	233	0.64	246	0.65	259	0.63	237	0.59	231	0.61	242
Tyr	UAU(Y)	1.27	1275	1.32	1342	1.31	1268	1.32	1349	1.35	1398	1.36	1362	1.36	1342	1.31	1258	1.35	1357	1.31	1378	1.34	1366	1.35	1395	1.32	1293	1.32	1400	1.34	1269	1.31	1273	1.32	1277	1.32	1272	1.33	1314	1.33	1354	1.33	1340	1.32	1338	1.34	1362	1.28	1308
	UAC(Y)	0.73	734	0.68	693	0.69	674	0.68	701	0.65	675	0.64	634	0.64	636	0.69	656	0.65	659	0.69	730	0.66	675	0.65	665	0.68	671	0.68	716	0.66	629	0.69	664	0.68	665	0.68	661	0.67	667	0.67	689	0.67	677	0.68	696	0.66	664	0.72	729
Stop codon	UAA(*)	1.13	1091	1.16	1068	1.07	1065	1.22	1154	1.15	1120	1.17	1138	1.14	1139	1.16	1124	1.17	1093	1.19	1177	1.16	1111	1.15	1130	1.14	1087	1.17	1143	1.2	1106	1.1	976	1.17	1064	1.1	1070	1.15	1067	1.17	1183	1.17	1082	1.18	1103	1.15	1098	1.15	1124
	UAG(*)	0.81	788	0.86	795	0.85	845	0.88	827	0.84	820	0.81	782	0.81	807	0.79	771	0.84	788	0.85	842	0.83	792	0.83	815	0.79	753	0.87	851	0.83	763	0.8	708	0.81	737	0.84	823	0.85	786	0.79	803	0.83	770	0.84	786	0.83	791	0.83	814
His	CAU(H)	1.38	877	1.43	941	1.32	832	1.43	1002	1.47	1033	1.45	922	1.42	973	1.37	851	1.38	942	1.39	969	1.42	969	1.45	1007	1.38	863	1.41	972	1.42	898	1.35	825	1.37	897	1.41	887	1.41	953	1.4	929	1.43	903	1.39	913	1.45	938	1.41	911
	CAC(H)	0.62	397	0.57	376	0.68	428	0.57	396	0.53	373	0.55	354	0.58	397	0.63	390	0.62	428	0.61	427	0.58	399	0.55	384	0.62	385	0.59	408	0.58	369	0.65	398	0.63	410	0.59	370	0.59	394	0.6	394	0.57	361	0.61	403	0.55	357	0.59	378
Gln	CAA(Q)	1.4	1032	1.39	1119	1.39	1041	1.34	1001	1.38	1079	1.41	970	1.36	1068	1.34	1007	1.36	1022	1.37	1105	1.36	1040	1.36	1063	1.4	993	1.38	1062	1.39	1011	1.41	1032	1.43	1041	1.4	1038	1.35	1029	1.4	1031	1.4	1033	1.42	1088	1.39	1029	1.42	1001
	CAG(Q)	0.6	438	0.61	490	0.61	456	0.66	492	0.62	485	0.59	404	0.64	507	0.66	497	0.64	480	0.63	507	0.64	486	0.64	498	0.6	430	0.62	477	0.61	446	0.59	431	0.57	420	0.6	446	0.65	498	0.6	446	0.6	444	0.58	449	0.61	456	0.58	409
Asn	AAU(N)	1.38	1792	1.38	1690	1.38	1700	1.38	1740	1.38	1629	1.39	1754	1.38	1671	1.39	1712	1.39	1709	1.34	1638	1.38	1657	1.38	1659	1.38	1670	1.39	1674	1.39	1761	1.4	1729	1.42	1831	1.35	1653	1.38	1721	1.38	1700	1.41	1772	1.41	1782	1.39	1714	1.37	1741
	AAC(N)	0.62	797	0.62	754	0.62	760	0.62	778	0.62	733	0.61	762	0.62	752	0.61	758	0.61	746	0.66	802	0.62	746	0.62	752	0.62	748	0.61	740	0.61	777	0.6	738	0.58	747	0.65	790	0.62	775	0.62	755	0.59	745	0.59	749	0.61	747	0.63	794
Lys	AAA(K)	1.36	1990	1.32	2047	1.34	2025	1.32	1990	1.32	2010	1.36	2064	1.34	2011	1.33	1983	1.33	2014	1.31	1937	1.33	2005	1.32	1989	1.35	2067	1.32	2014	1.33	2023	1.36	2066	1.35	1998	1.35	2083	1.32	2061	1.35	2011	1.32	2024	1.32	2032	1.34	2050	1.35	2050
	AAG(K)	0.64	942	0.68	1051	0.66	996	0.68	1031	0.68	1027	0.64	975	0.66	993	0.67	991	0.67	1010	0.69	1010	0.67	1017	0.68	1030	0.65	1002	0.68	1031	0.67	1020	0.64	979	0.65	970	0.65	1012	0.68	1063	0.65	970	0.68	1039	0.68	1049	0.66	1004	0.65	979
Asp	GAU(D)	1.45	1048	1.45	1091	1.43	1039	1.47	1157	1.45	1099	1.49	1143	1.45	1017	1.4	1017	1.45	1130	1.43	1088	1.45	1042	1.46	1110	1.44	989	1.45	1092	1.45	1153	1.44	1090	1.45	1070	1.41	1098	1.44	1131	1.47	1093	1.45	1101	1.46	1075	1.46	1090	1.46	1116
	GAC(D)	0.55	397	0.55	411	0.57	419	0.53	419	0.55	416	0.51	387	0.55	383	0.6	441	0.55	426	0.57	439	0.55	392	0.54	413	0.56	386	0.55	414	0.55	442	0.56	420	0.55	408	0.59	462	0.56	438	0.53	391	0.55	414	0.54	394	0.54	407	0.54	413
Glu	GAA(E)	1.38	1322	1.36	1324	1.39	1329	1.35	1306	1.36	1397	1.37	1281	1.36	1320	1.4	1411	1.37	1306	1.34	1367	1.35	1295	1.38	1397	1.37	1247	1.37	1350	1.41	1383	1.38	1396	1.39	1262	1.38	1361	1.34	1355	1.42	1382	1.37	1318	1.37	1335	1.38	1330	1.41	1422
	GAG(E)	0.62	596	0.64	619	0.61	582	0.65	622	0.64	656	0.63	589	0.64	625	0.6	607	0.63	604	0.66	669	0.65	630	0.62	632	0.63	575	0.63	624	0.59	575	0.62	633	0.61	560	0.62	615	0.66	665	0.58	567	0.63	610	0.63	612	0.62	591	0.59	598
Cys	UGU(C)	1.11	648	1.19	620	1.2	676	1.13	624	1.23	674	1.15	669	1.15	639	1.19	630	1.23	695	1.15	627	1.16	653	1.19	661	1.22	660	1.18	671	1.16	626	1.18	629	1.16	634	1.22	656	1.24	646	1.15	681	1.17	638	1.16	613	1.16	675	1.12	651
	UGC(C)	0.89	521	0.81	424	0.8	448	0.87	478	0.77	426	0.85	495	0.85	472	0.81	431	0.77	439	0.85	462	0.84	477	0.81	450	0.78	425	0.82	463	0.84	457	0.82	434	0.84	456	0.78	423	0.76	394	0.85	506	0.83	450	0.84	448	0.84	488	0.88	512
Stop codon	UGA(*)	1.06	1025	0.98	899	1.07	1066	0.9	847	1.01	982	1.02	993	1.05	1051	1.05	1020	0.98	917	0.96	955	1.01	970	1.02	997	1.07	1025	0.97	947	0.98	900	1.1	977	1.02	934	1.06	1029	1.01	936	1.03	1046	0.99	917	0.98	923	1.02	976	1.02	991
Trp	UGG(W)	1	666	1	701	1	706	1	712	1	722	1	685	1	698	1	690	1	706	1	671	1	708	1	704	1	713	1	698	1	697	1	701	1	687	1	702	1	710	1	683	1	688	1	702	1	668	1	705
Arg	CGU(R)	0.71	402	0.73	391	0.68	379	0.63	340	0.71	386	0.71	406	0.69	381	0.74	409	0.71	390	0.68	360	0.66	367	0.71	382	0.68	384	0.71	378	0.75	423	0.75	421	0.67	377	0.72	387	0.7	391	0.66	367	0.69	379	0.69	381	0.7	382	0.69	384
	CGC(R)	0.49	276	0.45	243	0.46	256	0.46	246	0.45	246	0.49	279	0.45	247	0.44	246	0.42	228	0.46	241	0.45	249	0.45	243	0.41	230	0.44	235	0.48	271	0.49	277	0.45	255	0.43	231	0.48	270	0.45	249	0.44	239	0.43	237	0.46	250	0.46	255
	CGA(R)	1.03	582	1.02	546	0.99	558	0.99	529	1.05	571	1.03	592	1.13	623	1.03	573	0.99	539	0.96	505	1.02	566	1.09	590	1.12	635	1.03	549	1.02	574	1.03	581	1.09	616	1.06	574	0.99	553	1.12	625	1.08	593	1.06	582	1.05	567	1.01	560
	CGG(R)	0.66	370	0.77	411	0.77	432	0.79	421	0.76	413	0.66	376	0.72	398	0.74	411	0.75	412	0.8	419	0.78	431	0.77	417	0.69	391	0.74	396	0.68	385	0.67	378	0.69	388	0.73	394	0.74	415	0.71	398	0.69	380	0.76	420	0.73	397	0.66	367
Ser	AGU(S)	0.86	688	0.9	709	0.8	645	0.88	705	0.81	636	0.83	699	0.78	617	0.8	627	0.89	697	0.84	642	0.88	699	0.83	654	0.91	717	0.85	651	0.86	704	0.83	691	0.95	786	0.77	598	0.8	632	0.83	668	0.95	752	0.92	717	0.88	695	0.86	692
	AGC(S)	0.63	499	0.62	484	0.6	483	0.67	534	0.57	445	0.63	533	0.54	428	0.57	446	0.62	488	0.61	468	0.63	498	0.59	462	0.66	521	0.61	468	0.64	521	0.56	469	0.68	561	0.59	454	0.56	441	0.61	494	0.62	493	0.6	469	0.57	454	0.61	489
Arg	AGA(R)	1.98	1116	1.94	1040	2	1120	1.93	1036	1.96	1069	1.92	1101	1.92	1060	1.98	1101	1.89	1031	1.95	1024	1.94	1074	1.92	1042	1.99	1128	1.94	1040	1.89	1066	1.98	1117	2.01	1135	1.97	1062	1.92	1071	2	1112	1.94	1061	1.9	1046	1.98	1074	2.01	1109
	AGG(R)	1.14	643	1.08	580	1.11	620	1.2	644	1.07	582	1.19	681	1.1	609	1.06	588	1.24	677	1.15	605	1.15	635	1.06	577	1.12	636	1.15	615	1.17	657	1.07	605	1.08	609	1.09	587	1.17	653	1.06	589	1.15	629	1.16	638	1.08	584	1.16	643
Gly	GGU(G)	1.01	584	0.98	552	0.96	531	0.94	512	0.98	554	0.96	539	0.97	559	1.04	581	0.99	558	0.98	546	0.95	531	0.99	561	0.99	572	0.97	546	1.03	570	1.04	593	0.98	565	1.05	589	1.04	567	1	571	0.96	545	0.98	540	0.97	549	1.01	573
	GGC(G)	0.64	371	0.64	358	0.61	336	0.65	351	0.65	365	0.61	343	0.59	341	0.7	395	0.66	369	0.61	344	0.68	382	0.64	361	0.65	373	0.67	376	0.62	340	0.64	368	0.66	381	0.63	352	0.61	334	0.58	331	0.64	363	0.63	350	0.63	357	0.63	357
	GGA(G)	1.39	803	1.38	775	1.42	784	1.37	743	1.46	824	1.43	808	1.47	848	1.3	728	1.37	772	1.41	789	1.35	755	1.42	801	1.41	809	1.34	751	1.36	749	1.39	796	1.4	808	1.35	760	1.37	752	1.44	822	1.41	805	1.42	785	1.43	812	1.36	769
	GGG(G)	0.96	552	1	560	1.02	564	1.04	567	0.91	512	1	566	0.96	554	0.96	540	0.98	554	1	561	1.02	571	0.95	535	0.95	549	1.02	572	0.99	546	0.92	527	0.96	556	0.97	543	0.98	537	0.98	562	1	569	0.97	537	0.97	551	1	566
Total			50665		51057		51049		50778		51016		51079		50809		51009		50845		50693		50771		51010		50889		50959		51051		50999		50527		50820		51057		50962		50981		51073		50831		51057
[truncated: 2 more columns]

## Sheet: ENC and GC content
S. alaschanica	S. amgunensis	S. buergeriana	S. chasmophila	S. delavayi	S. elatior	S. fargesii	S. henryi	S. heucheriiflora	S. hypsophila	S. jinii	S. kakudensis	S. lijiangensis	S. mandarinorum	S. mapienensis	S. modesta	S. moellendorffii	S. musashiensis	S. ningpoensis	S. spicata	S. stylosa	S. taihangshanensis	S. wattii	S. yoshimurae	S. yunnanensis
Nc=55.74	Nc=55.98	Nc=55.92	Nc=56.16	Nc=55.61	Nc=55.36	Nc=55.66	Nc=55.89	Nc=55.99	Nc=56.19	Nc=56.08	Nc=55.77	Nc=55.72	Nc=56.12	Nc=55.64	Nc=55.37	Nc=55.62	Nc=56.00	Nc=55.83	Nc=55.45	Nc=55.65	Nc=56.00	Nc=55.58	Nc=55.65	Nc=55.64
#Coding GC 38.04%	#Coding GC 37.95%	#Coding GC 37.98%	#Coding GC 38.01%	#Coding GC 37.98%	#Coding GC 37.96%	#Coding GC 38.07%	#Coding GC 38.00%	#Coding GC 37.97%	#Coding GC 38.00%	#Coding GC 38.09%	#Coding GC 37.98%	#Coding GC 38.01%	#Coding GC 37.98%	#Coding GC 37.98%	#Coding GC 38.00%	#Coding GC 38.03%	#Coding GC 38.03%	#Coding GC 37.99%	#Coding GC 37.98%	#Coding GC 37.98%	#Coding GC 37.87%	#Coding GC 38.01%	#Coding GC 37.98%	#Coding GC 37.96%
#1st letter GC 37.41%	#1st letter GC 38.27%	#1st letter GC 37.53%	#1st letter GC 37.63%	#1st letter GC 38.73%	#1st letter GC 37.04%	#1st letter GC 38.23%	#1st letter GC 38.57%	#1st letter GC 37.61%	#1st letter GC 38.72%	#1st letter GC 38.14%	#1st letter GC 38.68%	#1st letter GC 37.44%	#1st letter GC 38.16%	#1st letter GC 37.78%	#1st letter GC 38.06%	#1st letter GC 37.41%	#1st letter GC 38.38%	#1st letter GC 38.39%	#1st letter GC 37.81%	#1st letter GC 37.85%	#1st letter GC 37.76%	#1st letter GC 37.63%	#1st letter GC 37.54%	#1st letter GC 37.55%
#2nd letter GC 38.68%	#2nd letter GC 37.11%	#2nd letter GC 37.90%	#2nd letter GC 37.24%	#2nd letter GC 37.68%	#2nd letter GC 39.12%	#2nd letter GC 38.21%	#2nd letter GC 37.65%	#2nd letter GC 37.79%	#2nd letter GC 36.79%	#2nd letter GC 37.77%	#2nd letter GC 37.65%	#2nd letter GC 38.46%	#2nd letter GC 37.13%	#2nd letter GC 38.12%	#2nd letter GC 38.70%	#2nd letter GC 38.58%	#2nd letter GC 37.63%	#2nd letter GC 37.44%	#2nd letter GC 38.53%	#2nd letter GC 38.09%	#2nd letter GC 37.30%	#2nd letter GC 37.24%	#2nd letter GC 38.24%	#2nd letter GC 38.28%
#3rd letter GC 38.05%	#3rd letter GC 38.47%	#3rd letter GC 38.51%	#3rd letter GC 39.16%	#3rd letter GC 37.53%	#3rd letter GC 37.73%	#3rd letter GC 37.77%	#3rd letter GC 37.78%	#3rd letter GC 38.52%	#3rd letter GC 38.49%	#3rd letter GC 38.36%	#3rd letter GC 37.60%	#3rd letter GC 38.13%	#3rd letter GC 38.65%	#3rd letter GC 38.02%	#3rd letter GC 37.23%	#3rd letter GC 38.11%	#3rd letter GC 38.07%	#3rd letter GC 38.14%	#3rd letter GC 37.59%	#3rd letter GC 38.01%	#3rd letter GC 38.56%	#3rd letter GC 39.16%	#3rd letter GC 38.16%	#3rd letter GC 38.05%
