# Supplementary material for: Comparative plastome analyses and evolutionary relationships of 25 East Asian species within the medicinal plant genus Scrophularia (Scrophulariaceae)
Source: Front Plant Sci. 2024 Sep 3;15:1439206. doi: 10.3389/fpls.2024.1439206 (PMC11411265; doi:10.3389/fpls.2024.1439206)
Supplement: Supplementary file 9 [file Table9.xlsx]

## Sheet: KaKs
Supplementary Table 9. The KaKs of the 80 protein coding genes of the 25 East Asian Scrophularia plastomes.
	S. alaschanica	S. amgunensis	S. buergeriana	S. chasmophila	S. delavayi	S. elatior	S. fargesii	S. henryi	S. heucheriiflora	S. hypsophila	S. jinii	S. kakudensis	S. lijiangensis	S. mandarinorum	S. mapienensis	S. modesta	S. moellendorffii	S. musashiensis	S. ningpoensis	S. spicata	S. stylosa	S. taihangshanensis	S. wattii	S. yoshimurae	S. yunnanensis
accD	0.26912	0.201724	0.407092	0.360082	0.270327	0.179713	0.270874	0.179834	0.215271	0.0899868	0.271475	0.813172	0.270214	0.161251	0.135191	0.179956	0.269542	0.271111	0.135268	0.215125	0.180016	0.359642	0.0899868	0.270691	0.135086
atpA	0.324328	0.161873	0.323934	0	0.324328	0.161873	0.324328	0	0.323934	0.161873	0	0.648263	0	0	0	0	0.324328	0	0.649033	0	0.649033	0.324328	0.324328	0.323934	0.107721
atpB	0	0	0	0	0	0	0	0	0	0	0	0	0	0	0	0	0.110581	0	0	0	0	0	0	0.110911	0
atpE	0	0	0	0	0	0	0	0	0	0	0	0	0	0	0	0	0	0	0	0	0	0	0	0	0
atpF	0	0.284102	0	0	0	0	0	0	0	0	0	0	0	0	0	0	0	0	0	0	0	0	0	0	0.0939886
atpH	0	0	0	0	0	0.377007	0	0	0	0	0	0	0	0	0	0	0	0	0	0	0	0	0	0	0
atpI	0	0	0.3228	0	0	0	0	0	0.32359	0	0	0.3228	0	0	0	0	0	0	0.3228	0	0.322406	0	0	0.3228	0
ccsA	2.05747	0	0	0	1.76425	0	0	2.35653	0	0	0.878921	0	0	0.732945	0	0	2.35308	0	0	0.732945	0	1.76425	0	0	0
cemA	0.135236	0	0	0	0	0	0	0	0	0	0	0	0	0	0	0	0.0897419	0.271714	0	0	0.270807	0.816574	0.271321	0	0
clpP	0.645988	0	0	0	0.321474	0	0	0	0	0.645988	0	0	0	0	0	0	0.645988	0	0	0.645988	0	0	0	0	0.975725
infA	0	0	0	0	0	0	0	0	0.0181827	0.0181827	0	0.0181552	0	0	0	0	0	0	0	0	0	0	0	0	0
matK	0.368607	0.516475	0.293892	0.146677	0.343415	0.218758	1.18458	0.294627	0.53015	0.195173	0.740739	0.195558	0.335212	0.251161	0.235174	0.294226	0.29481	0.737993	0.235274	0.219611	0.294189	0.791176	0.368493	0.235274	0.410974
ndhA	0	0	0	0	0.166253	0	0.166391	0	0	0.0826098	0	0.332506	0.666666	0.333058	0	0	0	0	0	0.333058	0	0.667216	0	0	0
ndhB	0.959706	0.959706	0	0.959706	0.959706	0.959706	0.959706	0.959706	0.319326	0.959706	0.959706	0.959706	0.959706	0.959706	0.959706	0.959706	0.959706	0.959706	0	0.959706	0.959706	0.959706	0.959706	0.959706	0.959706
ndhC	0	0.597331	0.298727	0	0.298727	0.298727	0	0.603628	0	0	0	0	0.298727	0	0	0	0	0	0	0	0	0	0	0.298727	0.298727
ndhD	0.62807	0.156633	0.313641	0.156633	0.945542	0.156633	0	0.628454	0.313851	0.313065	0	0.313851	0.313641	0.208575	0.943233	0	0.62807	0	0.941503	0.156138	0.208447	1.25915	0.942656	0.628454	0.187179
ndhE	0	0	0	0	0.147294	0	0	0	0	0	0	0	0	0	0	0	0	0	0	0	0	0	0	0	0
ndhF	0.739244	0.739125	1.28353	1.05208	1.08567	1.38191	2.66772	0.987012	0.499821	0.689839	0	0.738613	0.688072	0.649408	0.738338	0.589819	0.789173	2.36566	1.08521	0.708117	1.28243	0.423265	0.589819	1.28243	0.53092
ndhG	0	0	0	0.318862	0.104618	0	0	0.317213	0.318312	0	0	0	0.317213	0.157768	0.157768	0.318312	0	0	0	0.157768	0	0	0	0	0.953176
ndhH	0	0.146584	0	0	0.293382	0	0	0.588709	0.0974773	0.584544	0	0	0.294094	0.294376	0.294331	0	0	0	0	0.294376	0	0	0	0	0
ndhI	0	0.30416	0	0	0.3025	0	0	0	0.301396	0	0	0	0.303606	0	0	0.150397	0.303918	0	0	0	0	0.609358	0	0.150121	0
ndhJ	0	0	0	0	0	0.592215	0	0	0	0	0	0	0	0	0	0	0	0	0	0	0	0	0.294974	0	0.147159
ndhK	0	0.630569	0	0.315736	0	0	0	0	0.634047	0	0	0	0.31617	0	0.952333	0	0	0	0	0	0	0	0	0	0
petA	0	0	0	0	0	0	0	0	0	0	0	0	0	0	0	0.309653	0	0	0	0	0.154519	0.620468	0.154817	0	0.309618
petB	0	0	0	0	0	0	0	0	0	0	0	0	0	0	0	0	0	0	0	0	0	0	0	0	0
petD	0	0	0	0	0.162349	0	0	0	0	0	0	0.162655	0	0	0	0	0	0	0	0	0	0.162349	0	0	0
petG	0	0	0	0	0	0	0	0	0	0	0	0	0	0	0	0	0	0	0	0	0	0	0	0	0
petL	0	0	0	0	0	0	0	0	0	0	0	0	0	0	0	0	0	0	0	0	0	0.37837	0	0	0
petN	0	0	0	0	0	0	0	0	0	0	0	0	0	0	0	0	0	0	0	0	0	0	0	0	0
psaA	0	0	0	0	0	0	0	0	0	0	0	0	0	0	0	0	0	0	0	0	0	0.0761705	0	0	0
psaB	0	0.0992226	0	0	0	0.0993077	0	0.149095	0	0	0	0	0	0	0	0	0	0	0	0	0	0.148759	0	0	0
psaC	0	0	0	0	0	0	0	0	0	0	0	0	0	0	0	0	0	0	0	0	0	0	0	0	0
psaI	0	0	0	0	0	0	0	0	0	0	0	0	0	0	0	0	0	0	0	0	0	0	0	0	0
psaJ	0	0	0	0	0	0	0	0	0	0	0	0	0	0	0	0	0	0	0	0	0	0	0.34013	0	0
psbA	0	0	0	0	0	0	0	0	0	0	0	0	0	0	0	0	0	0	0	0	0	0	0	0	0
psbB	0	0	0	0.104082	0	0	0	0	0	0.155924	0	0	0	0	0	0	0	0	0	0	0	0	0.0779169	0	0
psbC	0	0	0	0	0	0	0	0	0	0	0	0	0	0	0	0	0	0	0	0	0	0.107753	0	0	0
psbD	0	0	0	0	0	0	0	0	0	0	0	0	0	0	0	0	0	0	0	0	0	0	0	0	0
psbE	0	0	0	0	0	0	0	0	0	0	0	0	0	0	0	0	0	0	0	0	0	0	0	0	0
psbF	0	0	0	0	0	0	0	0	0	0	0	0	0	0	0	0	0	0	0	0	0	0	0	0	0
psbH	0	0	0	0	0	0	0	0	0	0	0	0	0	0	0	0	0	0	0	0	0	0	0.328571	0	0
psbI	0	0	0	0	0	0	0	0	0	0	0	0	0	0	0	0	0	0	0	0	0	0	0	0	0
psbJ	0	0	0	0	0	0	0	0	0	0	0	0	0	0	0	0	0	0	0	0	0	0	0	0	0
psbK	0	0	0	0.138021	0.090401	0	0	0	0.277351	0	0	0	0	0	0	0	0	0	0	0	0	0.138771	0	0	0
psbL	0	0	0	0	0	0	0	0	0	0	0	0	0	0	0	0	0	0	0	0	0	0	0	0	0
psbM	0	0	0	0	0	0	0	0	0	0	0	0	0	0	0	0	0	0	0	0	0	0	0	0	0
psbN	0	0	0	0	0	0	0	0	0	0	0	0	0	0	0	0	0	0	0	0	0	0	0	0	0
psbT	0	0	0	0	0	0	0	0	0	0	0	0	0	0	0	0	0	0	0	0	0	0	0	0	0
psbZ	0	0	0	0	0	0	0	0	0	0	0	0	0	0	0	0	0	0	0	0	0	0	0	0	0
rbcL	0.317447	0.317447	0.211355	0.317447	0.317447	0.158727	0	0.21122	0.0789033	0.317447	0	0.317649	0.317447	0.21122	0.317447	0.158727	0.317447	0	0.317649	0.21122	0.126237	0.476159	0.636126	0.211355	0.158106
rpl2	0.164324	0.164324	0	0.164324	0.164324	0.164324	0.164324	0.164324	0.329723	0.164324	0.164324	0.164324	0.109187	0.109187	0.164324	0.164324	0.164324	0.164324	0	0.109187	0.164324	0.164324	0.164324	0.109187	0.0816183
rpl14	0	0	0	0	0	0	0	0	0	0.315689	0	0	0	0	0	0	0	0	0	0	0	0	0	0	0
rpl16	0	0.335903	0	0	0	0	0	0	0	0.110239	0.335167	0.334799	0	0	0	0.33664	0	0	0	0	0	0.33258	0.166473	0	0
rpl20	0	0	0	0	0	0	0	0	0	0	0	0	0	0	0.308257	0	0	0	0	0	0	0	0	0	0
rpl22	0	0	0.308115	0	0	0	0	0	0	0	0	0.308115	0.922328	0	0	0	0	0	0.308115	0	0.625084	0.307512	0	0.308115	0
rpl23	0	0	0	0	0	0	0	0	0	0	0	0	0	0	0	0	0	0	0	0	0	0	0	0	0
rpl32	0	0	0	0	0	0	0	0	0	0	0	0	0	0.26958	0	0	0	0	0	0.26958	0	0	0	0	0
rpl33	0	0	0	0	0	0	0	0	0	0	0	0	0	0	0	0	0	0.149681	0	0.306736	0	0	0	0	0
rpl36	0	0	0	0	0	0	0	0	0	0	0	0	0	0	0	0	0	0	0	0	0	0	0	0	0
rpoA	0.137573	0.416042	0.369715	0.367905	0.695154	1.11381	0.833014	0.693908	0.461179	0.555196	0.276929	0.369715	0.554653	0.554653	0.554653	0.184001	0.137573	0.276929	0.369715	1.11272	0.834643	1.11381	0.461632	0.369715	0.834643
rpoB	0.184735	0.308393	0.514268	0.102497	0.411302	0.231023	0.205628	0.205569	0.136333	0.513823	0.102801	0.41154	0.308293	0.30867	0.462864	0.123141	0.231123	0.154382	0.308482	0.30867	0.205539	0.617824	0.123141	0.308482	0.246203
rpoC1	0.441993	0.331687	0.616734	0.331687	0.384613	0.617142	0.850149	0.474029	0.211362	0.331687	0.850149	0.750385	0.195179	0.331687	0.331687	0.327078	0.420536	0.33912	0.308235	0.331687	0.6177	0.544379	0.275112	0.431792	1.31558
rpoC2	0.113436	0.259566	0.129585	0.125586	0.302652	0.150718	0.506287	0.172777	0.162251	0.201246	0.40499	0.252307	0.201355	0.302618	0.150999	0.120855	0.134286	0.151533	0.113308	0.345921	0.120801	0.180951	0.139038	0.129585	0.272209
rps2	0	0	0	0	0	0	0	0	0	0	0	0	0	0	0	0	0	0	0	0	0	0	0	0	0.293865
rps3	0.140801	0	0	0	0	0	0	0.283115	0.568638	0	0	0	0	0	0	0.283115	0	0	0	0	0	0.282699	0	0	0
rps4	0	0	0	0	0	0	0	0	0	0	0	0.314159	0	0	0	0	0	0	0	0	0	0	0	0	0.313203
rps7	0	0	0	0	0	0	0	0	0	0	0	0	0	0	0	0	0	0	0	0	0	0	0	0	0
rps8	0.329642	0	0	0	0	0	0	0	0.108514	0	0	0	0.331114	0	0	0.329642	0.329642	0	0	0	0	0	0.331114	0	0.657802
rps11	0	0	0.358942	0	0	0	0	0.359689	0	0	0	0	0	0	0	0	0	0	0	0.358942	0	0.719468	0	0.358942	0.118172
rps12	0	0	0	0	0	0	0	0	0	0	0	0	0	0	0	0	0	0	0	0	0	0	0	0	0
rps14	0	0	0	0	0	0	0	0	0	0	0	0	0	0	0	0.293387	0	0	0	0	0	0	0	0	0
rps15	0	0	0.5697	0	0	0.09249	0	0	0	0	0	0	0.283429	0	0	0	0	0	0	0	0	0	0	0	0
rps16	0.311437	0	0	0	0.313648	0	0	0	0	0	0	0	0	0	0	0	0	0	0	0	0	0	0	0	0
rps18	0	0	0	0	0.309688	0.309688	0	0.309688	0.309688	0	0	0.621179	0.309688	0.153383	0.309688	0.153383	0	0	0	0.153383	0	0	0	0	0
rps19	0	0	0	0	0.141664	0	0	0.141664	0	0	0	0	0.141163	0.141163	0	0	0	0	0.286485	0.141163	0	0	0.286485	0	0
ycf1	0.547033	0.637807	0.966408	0.628743	0.95024	0.341602	1.0006	0.770094	0.391298	0.848792	1.15655	0.654678	0.639067	0.455259	0.531972	0.770527	0.833554	0.418127	0.86643	0.531422	0.493499	0.482203	0.85913	0.666086	0.585016
ycf2	1.42036	0.378471	1.4207	2.55672	0.567957	0.473148	0.568065	0.994298	0.340216	1.42095	0	0.709985	0.510985	0.780328	0.567957	2.27525	1.1364	0.568065	1.13641	0.709301	1.99046	0.425698	0.662104	1.13641	0.852278
ycf3	0	0	0	0	0	0	0.297201	0	0	0	0	0	0	0	0	0	0	0	0	0	0.296644	0.148014	0	0	0.147179
ycf4	0	0	0.61593	0	0.613858	0	0	0	0.152943	0	0.307477	0.61593	0	0	0	0	0	0.307477	0.61593	0	0	0.307477	0.305078	0.61593	0
ycf15	0	0	0	0	0	0	0	0	0	0	0	0	0	0	0	0	0	0	0	0	0	0	0	0	0
