# Supplementary material for: Comparative plastome analyses and evolutionary relationships of 25 East Asian species within the medicinal plant genus Scrophularia (Scrophulariaceae)
Source: Front Plant Sci. 2024 Sep 3;15:1439206. doi: 10.3389/fpls.2024.1439206 (PMC11411265; doi:10.3389/fpls.2024.1439206)
Supplement: Supplementary file 10 [file Table10.xlsx]

## Sheet: cds
Supplementary Table 10. Nucleotide variation (Pi) value and Eta value of East Asian Scrophularia plastomes.
	Pi	Eta
psbA	0.00219	20
matK	0.00645	83
rps16	0.0034	8
psbK	0.00592	8
psbI	0.0022	3
atpA	0.00151	22
atpF	0.00164	10
atpH	0.00264	5
atpI	0.00217	15
rps2	0.00075	6
rpoC2	0.00315	118
rpoC1	0.00261	42
rpoB	0.00173	54
petN	0	0
psbM	0.00275	2
psbD	0.00093	11
psbC	0.00164	20
psbZ	0.00119	2
rps14	0.00273	9
psaB	0.00127	26
psaA	0.00143	29
ycf3	0.00222	9
rps4	0.00217	11
ndhJ	0.00177	11
ndhK	0.00128	11
ndhC	0.00287	11
atpE	0.00076	4
atpB	0.00133	20
rbcL	0.00183	17
accD	0.00386	52
psaI	0.00069	1
ycf4	0.00327	16
cemA	0.00377	19
petA	0.00287	24
psbJ	0	0
psbL	0.00297	2
psbF	0.00128	2
psbE	0.00159	2
petL	0.00417	2
petG	0.00067	1
psaJ	0.00171	3
rpl33	0.00364	7
rps18	0.00497	10
rpl20	0.00224	7
rps12	0	0
clpP	0.00153	9
psbB	0.00219	26
psbT	0.00371	4
psbN	0	0
psbH	0.0017	4
petB	0.00134	7
petD	0.00353	13
rpoA	0.00435	28
rps11	0.00326	15
rpl36	0.00067	1
infA	0.00099	3
rps8	0.00569	15
rpl14	0.00155	4
rpl16	0.00405	18
rps3	0.00319	18
rpl22	0.00254	11
rps19	0.0045	8
rpl2	0.00114	7
rpl23	0.00107	3
ycf2	0.00126	78
ycf15	0.00193	2
ndhB	0.00033	3
rps7	0.00016	1
ndhF	0.00638	125
rpl32	0.00643	7
ccsA	0.00402	33
ndhD	0.00336	45
psaC	0.0031	9
ndhE	0.00332	8
ndhG	0.00393	19
ndhI	0.00301	15
ndhA	0.00307	31
ndhH	0.00255	26
rps15	0.00498	14
ycf1	0.00694	287

## Sheet: igs
	Pi	Eta
trnH-GUG-psbA	0.05691	64
psbA-trnK-UUU	0.01031	22
trnK-UUU-rps16	0.005	15
rps16-trnQ-UUG	0.00768	16
trnQ-UUG-psbK	0.01175	31
psbK-psbI	0.00877	21
psbI-trnS-GCU	0.00495	5
trnS-GCU-trnG-UCC	0.00963	48
trnG-UCC-trnR-UCU	0.01067	12
trnR-UCU-atpA	0.00551	3
atpA-atpF	0.01038	2
atpF-atpH	0.00754	19
atpH-atpI	0.0061	49
atpI-rps2	0.006	10
rps2-rpoC2	0.01399	17
rpoC2-rpoC1	0.00284	4
rpoC1-rpoB	0.00591	1
rpoB-trnC-GCA	0.00502	43
trnC-GCA-petN	0.00725	50
petN-psbM	0.00591	55
psbM-trnD-GUG	0.00576	24
trnD-GUG-trnY-GUA	0.01578	12
trnY-GUA-trnE-UUC	0.00261	2
trnE-UUC-trnT-GGU	0.00736	22
trnT-GGU-psbD	0.00816	88
psbC-trnS-UGA	0.00519	13
trnS-UGA-psbZ	0.00791	22
psbZ-trnG-GCC	0.00827	14
trnG-GCC-trnfM-CAU	0.01542	22
trnfM-CAU-rps14	0.00252	4
rps14-psaB	0.01039	10
psaA-ycf3	0.00952	52
ycf3-trnS-GGA	0.01373	15
trnS-GGA-rps4	0.00841	14
rps4-trnT-UGU	0.00779	20
trnT-UGU-trnL-UAA	0.01033	54
trnL-UAA-trnF-GAA	0.00811	17
trnF-GAA-ndhJ	0.00969	45
ndhJ-ndhK	0.01168	14
ndhK-ndhC	0.01976	9
ndhC-trnV-UAC	0.00549	5
trnV-UAC-trnM-CAU	0.00285	4
trnM-CAU-atpE	0.01052	13
atpB-rbcL	0.00411	26
rbcL-accD	0.00565	40
accD-psaI	0.00525	29
psaI-ycf4	0.00631	24
ycf4-cemA	0.01079	20
cemA-petA	0.00326	5
petA-psbJ	0.00812	49
psbJ-psbL	0.00625	7
psbE-petL	0.00782	53
petL-petG	0.00451	10
petG-trnW-CCA	0.01159	11
trnW-CCA-trnP-UGG	0.01283	9
trnP-UGG-psaJ	0.00581	11
psaJ-rpl33	0.00778	30
rpl33-rps18	0.01091	14
rps18-rpl20	0.01709	29
rpl20-rps12	0.00441	31
rps12-clpP	0.00828	6
clpP-psbB	0.00417	19
psbB-psbT	0.01778	19
psbT-psbN	0.02508	5
psbN-psbH	0.00147	2
psbH-petB	0.00709	10
petB-petD	0.00468	8
petD-rpoA	0.01726	19
rpoA-rps11	0.00108	1
rps11-rpl36	0.00963	6
rpl36-infA	0.00567	7
infA-rps8	0.00381	6
rps8-rpl14	0.00937	13
rpl14-rpl16	0.00633	3
rpl16-rps3	0.01186	13
rpl22-rps19	0	0
rps19-rpl2	0.00488	4
ycf2-ycf15	0.0019	3
ycf15-trnL-CAA	0.00849	21
trnL-CAA-ndhB	0.00163	3
ndhB-rps7	0.00106	2
rps7-rps12	0.00755	2
rps12-trnV-GAC	0.00236	26
trnV-GAC-rrn16	0.00034	1
rrn16-trnI-GAU	0.00053	2
trnI-GAU-trnA-UGC	0.00093	7
trnA-UGC-rrn23	0.00156	3
rrn4.5-rrn5	0.00069	2
trnR-ACG-trnN-GUU	0.00539	20
trnN-GUU-YCF1	0.00159	3
ndhF-rpl32	0.0144	54
rpl32-trnL-UAG	0.01798	63
trnL-UAG-ccsA	0.01043	6
ccsA-ndhD	0.01272	19
ndhD-psaC	0.03392	15
psaC-ndhE	0.00633	15
ndhE-ndhG	0.00711	16
ndhG-ndhI	0.01299	28
ndhI-ndhA	0.00517	5
ndhH-rps15	0.00377	1
rps15-ycf1	0.00655	28
